# Supplementary material for: A comparison of five methods to maximize RNA and DNA isolation yield from adipose tissue
Source: PeerJ. 2024 May 3;12:e17071. doi: 10.7717/peerj.17071 (PMC11073010; doi:10.7717/peerj.17071)
Supplement: Supplemental Information 2 [file peerj-12-17071-s002.xlsx]

## Sheet: Arkusz1
	Method I						Method II						Method III						Method IV						Method V
Sample	Tissue weight [mg]	A260/280	A260/230	DNA conc. [ng/ul]	DNA yield [ng/mg]	DIN	Tissue weight [mg]	A260/280	A260/230	DNA conc. [ng/ul]	DNA yield [ng/mg]	DIN	Tissue weight [mg]	A260/280	A260/230	DNA conc. [ng/ul]	DNA yield [ng/mg]	DIN	Tissue weight [mg]	A260/280	A260/230	DNA conc. [ng/ul]	DNA yield [ng/mg]	DIN	Tissue weight [mg]	A260/280	A260/230	DNA conc. [ng/ul]	DNA yield [ng/mg]	DIN
1.1.	99.81	1.28	0.2129	92.3	92.4757	3.5	99.2033	1.6	0.16	79.9	80.5416	5.2	25.15	1.83	3.8	44.2	351.491	8.5	24.39	1.82	3.5	43.5	356.704	6.6	19.64	1.49	0.01	7	71.2831	-
1.2.	100.59	1.43	0.4037	58.9	58.5545		99.2033	1.5	0.33	65.8	66.3284		24.73	1.78	4.2	42	339.668		24.39	1.81	3.5	43.8	359.164		19.57	1.48	0.02	6.7	68.4722	-
1.3.	99.01	1.29	0.201	174.7	176.447		99.2033	1.56	0.39	124.4	125.399		24.27	1.79	1.855	34.9	287.598		24.39	1.81	3.5	49.1	402.624		19.76	1.51	0.05	6.9	69.8381	-
2.1.	100.26	1.47	0.2755	137.6	137.243	5.8	95.4667	1.51	0.22	95.3	99.8254	3.9	25.65	1.83	3.7	43.3	337.622	9	25.1133	1.77	2.1	48.1	383.063	6.9	20.2	1.5	0.11	5.9	58.4158	-
2.2.	99.71	1.37	0.2895	129.3	129.676		95.4667	1.39	0.17	36.4	38.1285		24.49	1.86	4.3	43.2	352.797		25.1133	1.76	2.2	42.5	338.466		19.42	1.6	0.08	5.6	57.6725	-
2.3.	99	1.49	0.2888	111.4	112.525		95.4667	1.36	0.19	37.2	38.9665		24.95	1.83	4.9	34.4	275.752		25.1133	1.73	1.8	36.7	292.275		20.12	1.52	0.21	5.4	53.6779	-
3.1.	96.9	1.59	0.2221	105.5	108.875	4.6	99.1367	1.43	0.15	98.2	99.0552	3.3	25.32	1.75	3	27.3	215.64	9.5	25.1767	1.74	2.3	39.8	316.166	6.2	19.53	1.48	0.11	7.1	72.7087	-
3.2.	99.21	1.54	0.4653	142.6	143.736		99.1367	1.15	0.31	16.6	16.7446		25.88	1.94	3.2	27.8	214.838		25.1767	1.8	2.7	60.2	478.221		19.3	1.61	0.11	5.6	58.0311	-
3.3.	99.74	1.39	0.2579	144.8	145.177		99.1367	1.34	0.37	49.9	50.3346		24.26	1.76	7.1	30.2	248.969		25.1767	1.71	2.9	38.2	303.456		19.78	1.54	0.13	5.4	54.6006	-
4.1.	99.81	1.56	0.2087	93.1	93.2772	5.6	98.84	1.34	0.2	52.4	53.015	5.7	24.68	1.83	3.2	60.7	491.896	9.5	25.47	1.73	2	71.4	560.66	6.9	20.15	1.59	0.06	4.7	46.6501	-
4.2.	99.98	0.79	0.4107	6.3	6.30126		98.84	1.38	0.17	106.4	107.649		25.6	1.83	3.2	51.2	400		25.47	1.7	2.1	53.6	420.887		20.07	1.56	0.04	5.7	56.8012	-
4.3.	100.53	1.48	0.364	129.8	129.116		98.84	1.42	0.18	132.5	134.055		24.79	1.83	2.3	66.9	539.734		25.47	1.71	1.8	53.2	417.746		20.23	1.56	0.16	5.2	51.4088	-
5.1.	98.97	0.94	0.214	208.5	210.67	5.8	97.65	1.36	0.23	199.9	204.711	5.4	24.4	1.83	2.9	55.2	452.459	9.6	25.77	1.76	3.3	58.5	454.016	6.3	19.75	1.61	0	6.6	66.8354	-
5.2.	100.69	1.35	0.2553	134.1	133.181		97.65	1.3	0.18	94.7	96.979		25.46	1.81	3	50	392.773		25.77	1.86	0.3	59.5	461.777		20.21	1.49	0.09	7.3	72.2415	-
5.3.	99.5	1.39	0.2829	227.8	228.945		97.65	1.35	0.2	164.6	168.561		25.29	1.8	7.1	43.2	341.637		25.77	1.8	4.2	51.1	396.585		19.79	1.61	0.01	8.8	88.9338	-
6.1.	97.04	1.67	0.3325	171.9	177.143	5.1	99.9633	1.63	0.28	25.2	50.4185	4.7	25.18	1.82	4.2	39.2	311.358	9.2	28.2333	1.73	2.1	93.2	660.213	7.9	20.12	1.54	0.1	12.4	123.26	-
6.2.	99.11	1.56	0.5671	133.7	134.901		99.9633	1.46	0.14	9.9	19.8073		24.43	1.85	3.1	48	392.959		28.2333	1.73	2.2	73.6	521.37		19.53	1.47	0.71	9.3	95.2381	-
6.3.	98.79	1.53	0.5346	256.1	259.237		99.9633	1.39	0.2	10.1	20.2074		24.77	1.84	3.1	37.8	305.208		28.2333	1.73	2	82.6	585.124		19.59	1.54	0.07	9.9	101.072	-
